# Supplementary material for: Genome-Wide Mapping of 5mC and 5hmC Identified Differentially Modified Genomic Regions in Late-Onset Severe Preeclampsia: A Pilot Study
Source: PLoS One. 2015 Jul 27;10(7):e0134119. doi: 10.1371/journal.pone.0134119 (PMC4516306; doi:10.1371/journal.pone.0134119)
Supplement: S7 Table — (XLSX) [file pone.0134119.s007.xlsx]

## Sheet: Sheet1
Gene symbol_1	Gene symbol_2	Location
LOC100129620	NR_033940	chr1:99469101-99470239(tags:1.4084)
RNF115	NM_014455	chr1:145609247-145610223(tags:-1.4163)
EFCAB2	NR_026588	chr1:245135463-245136318(tags:1.274)
CITED4	NM_133467	chr1:41326598-41327357(tags:-1.2858)
LPPR5	NM_001037317	chr1:99469101-99470239(tags:1.4084)
POLR3C	NM_006468	chr1:145609247-145610223(tags:-1.4163)
TCHH	NM_007113	chr1:152084367-152085939(tags:1.9941)
ACVR2A	NM_001616	chr2:148600886-148601927(tags:2.5429)
GBX2	NM_001485	chr2:237074182-237075913(tags:1.8558)
CHL1	NM_006614	chr3:238092-240387(tags:1.6314)
SLC12A8	NM_024628	chr3:124930372-124931886(tags:1.8995)
KLHL24	NM_017644	chr3:183354962-183356151(tags:-1.2662)
CD38	NM_001775	chr4:15779593-15780968(tags:1.4047)
BMP3	NM_001201	chr4:81951998-81953447(tags:2.2128)
IRF4	NM_001195286	chr6:390816-393798(tags:1.2036)
C6orf138	NM_207499	chr6:48036876-48037740(tags:1.2071)
NRSN1	NM_080723	chr6:24125855-24126837(tags:-1.6203)
OLIG3	NM_175747	chr6:137816276-137817733(tags:1.4679)
T	NM_003181	chr6:166579686-166583308(tags:1.3341)
WBSCR17	NM_022479	chr7:70597088-70598639(tags:1.1559)
ZFHX4	NM_024721	chr8:77593467-77595839(tags:1.4893)
LOC100192378	NR_024360	chr8:77593467-77595839(tags:1.4893)
MIR124-1	NR_029668	chr8:9762061-9765290(tags:1.2529)
LOC157627	NR_024281	chr8:9762061-9765290(tags:1.2529)
NPBWR1	NM_005285	chr8:53851398-53853833(tags:1.3768)
PRDM14	NM_024504	chr8:70981434-70982911(tags:1.2737)
MIR2052	NR_031744	chr8:75618528-75619363(tags:-1.4691)
DECR1	NM_001359	chr8:91013154-91014902(tags:2.2664)
CNTLN	NM_001114395	chr9:17134999-17136066(tags:1.7974)
GDA	NM_004293	chr9:74762935-74765564(tags:1.4808)
RNLS	NM_018363	chr10:90342298-90343816(tags:1.7541)
CXCL12	NM_000609	chr10:44880689-44881975(tags:1.3091)
HMX2	NM_005519	chr10:124907704-124909588(tags:1.4118)
WT1	NM_024426	chr11:32454329-32456303(tags:1.6605)
WT1-AS	NR_023920	chr11:32454329-32456303(tags:1.6605)
FGF19	NM_005117	chr11:69517545-69518994(tags:2.209)
SYT10	NM_198992	chr12:33590779-33591870(tags:1.3626)
KSR2	NM_173598	chr12:118404126-118405268(tags:-1.2006)
HOXC8	NM_022658	chr12:54399974-54400948(tags:1.5119)
MDGA2	NM_001113498	chr14:48142953-48145664(tags:1.3823)
PTGER2	NM_000956	chr14:52781162-52782562(tags:1.2681)
PNMA1	NM_006029	chr14:74182282-74183150(tags:-1.372)
LOC91948	NR_024172	chr15:98418352-98419598(tags:1.5243)
ADPGK	NM_031284	chr15:73076678-73077498(tags:1.2371)
SYNGR3	NM_004209	chr16:2040520-2041776(tags:2.1386)
PYDC1	NM_152901	chr16:31227498-31228623(tags:1.2146)
ATP6V0A1	NM_001130020	chr17:40609735-40610425(tags:1.3256)
DOC2B	NM_003585	chr17:30277-31350(tags:1.5213)
TNK1	NM_003985	chr17:7283560-7284860(tags:1.1205)
CBX8	NM_020649	chr17:77771962-77773605(tags:1.544)
ZNF471	NM_020813	chr19:57019240-57020536(tags:1.2523)
CDH4	NM_001794	chr20:59827667-59830061(tags:1.3639)
GFRA4	NM_145762	chr20:3640854-3642572(tags:1.422)
TM9SF4	NM_014742	chr20:30699286-30700123(tags:1.3107)
CLIC6	NM_053277	chr21:36042019-36043071(tags:2.4527)
FAM19A5	NM_001082967	chr22:48885302-48887011(tags:1.3398)
